# Supplementary material for: Aberrant Methylation of the Imprinted C19MC and MIR371-3 Clusters in Patients with Non-Small Cell Lung Cancer
Source: Cancers (Basel). 2023 Feb 25;15(5):1466. doi: 10.3390/cancers15051466 (PMC10000578; doi:10.3390/cancers15051466)
Supplement: Supplementary file 1 [file cancers-15-01466-s001.zip]

Archive with 3 entries (2 files):
- cancers-2227400-supplementary/
- cancers-2227400-supplementary/Table S1 20022023.pdf
- cancers-2227400-supplementary/Table S2 hs19.xlsx
