# Supplementary material for: Aberrant Methylation of the Imprinted C19MC and MIR371-3 Clusters in Patients with Non-Small Cell Lung Cancer
Source: Cancers (Basel). 2023 Feb 25;15(5):1466. doi: 10.3390/cancers15051466 (PMC10000578; doi:10.3390/cancers15051466)
Supplement: Supplementary file 1 [file cancers-15-01466-s001.zip › cancers-2227400-supplementary/Table S2 hs19.xlsx]

## Sheet: Hoja1
id	entrezID	Start	End	Genes	log2 (LC+/LC-)	Adjusted p-value	log2 (ADC+/LC-)	Adjusted p-value	log2 (SCC+/LC-)	Adjusted p-value	log2 (COPD+/COPD-)	Adjusted p-value
ENSG00000207645	574458;574459	54168427	54170426	MIR512-1	-0.29978	6.39464e-14	-0.23696	2.54971e-06	-0.367404	2.67779e-07	-0.0387372	0.840014
ENSG00000207644	574458;574459	54170911	54172910	MIR512-2	-0.346185	7.25969e-09	-0.249763	0.00133111	-0.44423	2.22941e-05	0.00192105	0.959043
ENSG00000221017	100302255	54173722	54175721	MIR1323	-0.263258	1.03474e-06	-0.166522	0.0110775	-0.373888	9.73447e-05	-0.0597054	0.840014
ENSG00000207869	574460	54175951	54177950	MIR498	-0.222149	2.77037e-05	-0.167317	0.026093	-0.267292	0.00249526	-0.0209795	0.840014
ENSG00000207599	574461	54177465	54179464	MIR520E	-0.2092	5.78265e-05	-0.17655	0.0178333	-0.224794	0.00965522	0.120165	0.840014
ENSG00000207616	574462;574465	54180757	54182756	MIR515-1	-0.341495	2.06608e-12	-0.283768	4.26541e-05	-0.404085	2.35823e-07	-0.0503248	0.840014
ENSG00000207810	574463	54181694	54183693	MIR519E	-0.340681	3.14859e-11	-0.290411	0.000165305	-0.387728	1.04273e-06	-0.000471019	0.840014
ENSG00000207555	574464	54183913	54185912	MIR520F	-0.397533	4.64399e-13	-0.356295	2.93202e-06	-0.438468	1.35929e-06	-0.0245532	0.859443
ENSG00000207615	574462;574465	54186763	54188762	MIR515-2	-0.25393	2.68604e-09	-0.1763	0.00358604	-0.337613	1.41072e-06	-0.00964647	0.840014
ENSG00000207788	574466	54188223	54190222	MIR519C	-0.26186	2.90664e-10	-0.197726	0.000320636	-0.329147	4.54253e-06	-0.0106326	0.840014
ENSG00000221421	100302265	54190235	54192234	MIR1283-1	-0.593225	4.85349e-17	-0.5254	2.47806e-07	-0.662883	7.80109e-09	-0.013419	0.840014
ENSG00000207594	574467	54192635	54194634	MIR520A	-0.285378	4.10625e-11	-0.207588	0.000381394	-0.369186	3.37883e-07	-0.0257647	0.840014
ENSG00000207580	574468	54196147	54198146	MIR526B	-0.322811	5.26566e-14	-0.266135	1.02494e-05	-0.376367	1.07817e-07	-0.00948726	0.844134
ENSG00000207825	574469	54196967	54198966	MIR519B	-0.343911	1.59688e-15	-0.258073	5.96728e-06	-0.432527	5.26157e-09	-0.0130041	0.843531
ENSG00000207711	574470	54199287	54201286	MIR525	-0.265076	1.22824e-10	-0.198144	0.00100178	-0.334759	4.98118e-07	-0.0109938	0.880041
ENSG00000208016	574471	54200139	54202138	MIR523	-0.234968	1.1234e-11	-0.197801	0.000165627	-0.273314	6.22903e-07	-0.000933365	0.842042
ENSG00000207706	574472	54201769	54203768	MIR518F	-0.363357	7.99856e-15	-0.32152	2.829e-06	-0.406427	5.74083e-08	-0.0226552	0.840014
ENSG00000207722	574473	54202981	54204980	MIR520B	-0.451027	4.53222e-16	-0.391595	4.31068e-07	-0.513599	2.07477e-08	-0.0191766	0.840014
ENSG00000207862	574474	54204491	54206490	MIR518B	-0.295562	1.73938e-09	-0.248429	0.00054048	-0.347322	6.4481e-06	-0.0176272	0.840014
ENSG00000207629	574475	54208006	54210005	MIR526A1	-0.401178	3.45123e-14	-0.359688	3.28325e-06	-0.447358	7.92953e-08	-0.0431809	0.840014
ENSG00000207738	574476	54209207	54211206	MIR520C	-0.495674	4.72339e-18	-0.440372	1.68351e-07	-0.556178	8.94244e-10	-0.059634	0.840014
ENSG00000207553	574477	54210489	54212488	MIR518C	-0.236081	6.55406e-09	-0.145207	0.00434297	-0.321408	4.25527e-06	-0.0179975	0.840592
ENSG00000207977	574478	54212756	54214755	MIR524	-0.246525	1.55178e-12	-0.224178	2.67788e-05	-0.268442	1.39806e-07	0.0242476	0.840014
ENSG00000207734	574479	54214022	54216021	MIR517A	-0.117489	1.6843e-05	-0.0687805	0.0610317	-0.173068	7.40068e-05	-0.0118596	0.840014
ENSG00000207981	574480	54215101	54217100	MIR519D	-0.127682	3.70821e-05	-0.0720658	0.0649588	-0.191679	0.000246529	-0.0250317	0.840014
ENSG00000207549	574481	54218348	54220347	MIR521-2	-0.326918	1.18382e-14	-0.248417	5.96728e-06	-0.411719	2.46265e-08	0.005758	0.849311
ENSG00000207735	574482	54221850	54223849	MIR520D	-0.372575	2.93544e-13	-0.316011	2.36937e-05	-0.429795	2.57258e-07	-0.00606443	0.905805
ENSG00000207837	574483	54222830	54224829	MIR517B	-0.328455	2.66244e-12	-0.262359	0.00016695	-0.40044	9.75335e-08	-0.028319	0.840014
ENSG00000207799	574484	54223920	54225919	MIR520G	-0.298223	9.60922e-11	-0.225583	0.00115236	-0.380384	1.55352e-07	-0.0440423	0.840014
ENSG00000207925	574485	54227196	54229195	MIR516B2	-0.208257	1.17377e-08	-0.115438	0.0065586	-0.290393	7.75591e-06	0.0803584	0.840014
ENSG00000211532	574486	54228676	54230675	MIR526A2	-0.254974	9.54128e-10	-0.216601	0.000437547	-0.298181	1.43005e-05	-0.0210099	0.859576
ENSG00000207987	574487	54231592	54233591	MIR518E	-0.169469	6.83293e-07	-0.116624	0.0201727	-0.221194	5.40138e-05	0.00856098	0.868084
ENSG00000207803	574488	54232760	54234759	MIR518A1	-0.139589	7.04646e-05	-0.0594471	0.192252	-0.224325	0.000312321	0.0101929	0.893215
ENSG00000207747	574489	54236631	54238630	MIR518D	-0.276969	2.14398e-12	-0.198081	0.000222104	-0.369205	1.95225e-08	-0.0226714	0.892715
ENSG00000207946	574490	54238599	54240598	MIR516B1	-0.277773	9.82871e-10	-0.201043	0.00141998	-0.353106	6.85957e-06	-0.00435945	0.840014
ENSG00000207699	574491	54241087	54243086	MIR518A2	-0.359159	2.92534e-14	-0.276523	1.09506e-05	-0.441738	8.30693e-08	-0.0106875	0.842511
ENSG00000207838	574492	54243067	54245066	MIR517C	-0.189586	1.47603e-10	-0.147494	0.000354676	-0.236189	7.68444e-06	-0.0197898	0.840014
ENSG00000207861	574493	54244266	54246265	MIR520H	-0.197519	2.58607e-10	-0.166734	0.000251765	-0.230934	1.91804e-05	-0.0298911	0.840592
ENSG00000207634	574494	54250390	54252389	MIR521-1	-0.184241	8.99677e-05	-0.0820829	0.239774	-0.298784	0.000163012	-0.0549528	0.840014
ENSG00000207806	574495	54252965	54254964	MIR522	-0.233876	5.60502e-10	-0.161373	0.000389535	-0.316792	3.90026e-06	-0.0542432	0.840014
ENSG00000207992	574496	54254151	54256150	MIR519A1	-0.215279	9.84886e-11	-0.146694	0.000164946	-0.297876	1.07475e-06	-0.0667421	0.840014
ENSG00000207979	574497	54255772	54257771	MIR527	-0.13476	7.4475e-09	-0.100302	0.000815412	-0.169952	8.33825e-05	-0.0143754	0.840014
ENSG00000207767	574498	54258495	54260494	MIR516A1	-0.392674	2.53933e-09	-0.340589	0.000511953	-0.447878	1.33097e-05	-0.0831502	0.840014
ENSG00000221548	100302205	54259986	54261985	MIR1283-2	-0.444539	2.95389e-13	-0.385133	3.75914e-05	-0.511572	5.20105e-08	-0.0725093	0.840014
ENSG00000207620	574499	54262887	54264886	MIR516A2	-0.326533	3.31313e-16	-0.259955	5.84745e-07	-0.399598	8.79627e-09	-0.0370731	0.840014
ENSG00000269842	574500	54263715	54265714	MIR519A2	-0.334945	1.25175e-14	-0.275661	1.84715e-06	-0.398436	1.06002e-07	-0.0235026	0.840014
ENSG00000269877	442916;442917;100616185	54290924	54292923	MIR371B	-0.198015	1.47843e-08	-0.148625	0.00122324	-0.248138	4.90101e-05	-0.00414617	0.840014
ENSG00000199031	442916	54289429	54291428	MIR371A	-0.0960268	7.69709e-07	-0.0505339	0.00364808	-0.143598	0.00044326	0.00194795	0.85329
ENSG00000199095	442917	54289644	54291643	MIR372	-0.0960268	7.69709e-07	-0.0505339	0.00364808	-0.143598	0.00044326	0.00194795	0.85329
ENSG00000199143	442918	54290459	54292458	MIR373	-0.126246	1.18297e-07	-0.0830201	0.00138766	-0.171153	0.00023745	-2.63466e-05	0.840014
